# Supplementary material for: Alterations of Extracellular Matrix Mechanical Properties Contribute to Age-Related Functional Impairment of Human Skeletal Muscles
Source: Int J Mol Sci. 2020 Jun 2;21(11):3992. doi: 10.3390/ijms21113992 (PMC7312402; doi:10.3390/ijms21113992)
Supplement: Supplementary file 1 [file ijms-21-03992-s001.zip]

Archive with 2 entries (2 files):
- Supporting file supplementary 6.2.xlsx
- IJMS-803657 supplementary for conversion.docx
