# Supplementary material for: Alterations of Extracellular Matrix Mechanical Properties Contribute to Age-Related Functional Impairment of Human Skeletal Muscles
Source: Int J Mol Sci. 2020 Jun 2;21(11):3992. doi: 10.3390/ijms21113992 (PMC7312402; doi:10.3390/ijms21113992)
Supplement: Supplementary file 1 [file ijms-21-03992-s001.zip › Supporting file supplementary 6.2.xlsx]

## Sheet: f g I+II
Fibra 1			Fibra 2			Fibra 3			Fibra 4			Fibra 5			Fibra 6			Fibra 7			Fibra 8			Fibra 9			Fibra 10			Fibra 11			Fibra 12
SL (µm)	Tension (kPa)		SL (µm)	Tension (kPa)		SL (µm)	Tension (kPa)		SL (µm)	Tension (kPa)		SL (µm)	Tension (kPa)		SL (µm)	Tension (kPa)		SL (µm)	Tension (kPa)		SL (µm)	Tension (kPa)		SL (µm)	Tension (kPa)		SL (µm)	Tension (kPa)		SL (µm)	Tension (kPa)		SL (µm)	Tension (kPa)
2.315	11.2313		2.725	7.5984		3.035	7.16554		2.68	2.71527		3.09	4.53453		2.97	11.5272		3.25	7.28106		2.83	2.67734		2.9767	15.88		3.2429	21.7069		2.8604	20.1055		2.7161	4.77771
2.54	17.279		2.905	13.6036		3.555	13.1628		2.88	7.03502		3.38	7.72095		3.48	25.7804		3.53	21.3038		3.26	9.97918		3.2731	26.08		3.7792	28.744		3.0878	24.1814		2.94	12.9657
2.74	22.833		3.36	25.614		3.765	19.6273		3.3	13.4529		3.7	14.2164		3.64	37.0739		3.9	34.7873		3.35	16.9159		3.6323	43.5722		3.8119	56.4075		3.6126	33.6128		3.3171	31.3187
3.01	29.3743		3.51	41.7912		3.88333	23.2101		3.49	22.2159		4.02	17.4028		4.03	43.3826		4.27	48.091		3.66	25.4347		3.9484	65.5692		4.264	73.7924		4.0946	46.8641		3.5617	51.4346
3.25	36.1625		3.75	49.1445		3.96667	26.1698		3.7	23.9438					4.14	49.4578		4.4	54.9226		3.83	33.4668
3.27	42.8272								4.01	31.9661											4.06	40.4035
3.575	49.1217								4.19	41.8399											4.34	55.3723

## Sheet: b g I+II
Bundle 1			Bundle 2			Bundle 3			Bundle 4			Bundle 5			Bundle 6			Bundle 7			Bundle 8			Bundle 9			Bundle 10			Bundle 11			Bundle 12			Bundle 13
SL (µm)	Tension (kPa)		SL (µm)	Tension (kPa)		SL (µm)	Tension (kPa)		SL (µm)	Tension (kPa)		SL (µm)	Tension (kPa)		SL (µm)	Tension (kPa)		SL (µm)	Tension (kPa)		SL (µm)	Tension (kPa)		SL (µm)	Tension (kPa)		SL (µm)	Tension (kPa)		SL (µm)	Tension (kPa)		SL (µm)	Tension (kPa)		SL (µm)	Tension (kPa)
2.355	3.69269		3.01	4.09525		2.26	6.19495		2.1975	0.165454		2.7475	3.21545		1.935	5.71462		2.0425	2.82109		2.45	24.9938		2.5221	20.3332		2.12475	19.8897		2.504	29.208		2.88235	29.4722		2.46128	7.35954
2.555	10.6112		3.1675	14.6158		2.295	9.23932		2.46	2.38253		2.93	4.74662		2.275	11.6409		2.415	12.2949		2.8275	34.4353		2.97365	32.6995		2.8297	37.2306		2.86522	38.7634		2.9047	47.4093		3.0008	17.9636
2.88	20.4159		3.5125	23.5124		2.8325	11.7881		2.6525	5.52615		3.26	7.55377		2.405	16.9927		2.6925	28.8004		3.1625	40.0782		3.3003	56.7966		3.1135	48.2175		3.19793	52.8256		3.1476	64.0201		3.16755	29.1752
3.0475	38.4974		3.7625	32.1265		2.6825	12.9563		2.7625	8.04104		3.37	14.6992		2.6025	22.1026		3.085	55.664		3.185	46.712		3.445	79.516		3.37387	62.7699		3.55138	70.0837		3.3221	86.2221		3.58023	50.2797
3.3975	54.117		3.7125	42.9648		3.115	18.868		3.09	12.7399		3.5425	21.1812		2.96	30.871		3.17	72.4642		3.2025	59.0438		3.81388	110.309		3.44103	76.3638		3.7731	95.3073		3.5323	99.7035
3.6275	67.9965		4.4075	56.1332		3.34	22.0186		3.355	20.3839		3.72	27.3058		3.48	38.5208		3.5225	90.5698		3.22	69.8341					3.65223	101.961
3.535	80.3903					3.27	18.8326								3.84	47.7126		3.7775	109.602
